# Supplementary material for: Lineage tracing studies suggest that the placenta is not a de novo source of hematopoietic stem cells
Source: PLoS Biol. 2025 Jan 28;23(1):e3003003. doi: 10.1371/journal.pbio.3003003 (PMC11774391; doi:10.1371/journal.pbio.3003003)
Supplement: S1 Data — (XLSX) [file pbio.3003003.s011.xlsx]

## Sheet: Figure 1
Figure 1G	ki67+ HSPC
	100
	70.6
	90.9

## Sheet: Figure 3
Figure 3E	Cre negative	Cre positive		Figure 3H	Cre negative	Cre positive		Figure 3I	tdt negative	tdt positive		Figure 3J-right
	0	0.15			0	0			98.8	1.18			GEMM						BFUE						Mac						GM						G						MK
	0	0.27			0	3.75			98.6	1.33		tdt negative	6.7	6	8.7	12.3	12	9.3	4.3	5.3	5	5	8.5	7.7	10.3	14	14.7	18	14.5	10.7	10.7	10.7	11.3	11	5.5	12.3	9.7	7.3	6	9	6.5	8.3	8.3	5	6.3	3.7	2.5	7.7
	0	0.33			0	0			96.6	3.43		tdt positive	10	9.3	7.7	6.7	2.7	10.7	9	11	6	4.3	5.7	11.7	22	38	22.3	14.7	20	17.3	19.3	17	8.7	9.3	11.7	14.7	9	16	9.3	6.3	19.7	10.7	2.3	5	3.3	2	3.7	5.7
					0				96.7	3.26
					0				98	1.97
									98.6	1.37
												Figure 3J Left
												Neg	tdt+
												50	71.7
												48.3	96.3
												52	57.3
												59	43.3
												49.5	63.3
												56	70.7

## Sheet: Figure 4
Figure 4F						Figure 4C
	AGM	Umbilical Artery	Placenta
	0.0531915	0.0487805	0.00240964					total CD45+	B-cells	Gran	Mac
	0.00952381	0.00409836	0.00409836				UA tdT+	0	0	0	0
							UA tdT-	0.002	0.002	0.00124844	0.00058928
							PL tdT+	0	0	0	0
							PL tdT-	0	0	0	0
							AGM tdT+
							AGM tdT-	0.00680272	0.00680272	0.00680272	0.00316456

## Sheet: Figure 5
Figure 5E						Figure 5I
	Ai14	Cdh5-CreERT2					Ai14	Cdh5-CreERT2; Ai14
	0	5.33333					0	80
	0	3.15789					0	67.1233
	0	5					0	64.1026
	0						0
